# Supplementary material for: Out-patient triple chronotherapy for the rapid treatment and maintenance of response in depression: feasibility and pilot randomised controlled trial
Source: BJPsych Open. 2021 Nov 24;7(6):e220. doi: 10.1192/bjo.2021.1044 (PMC8693902; doi:10.1192/bjo.2021.1044)
Supplement: Supplementary file 1 [file S2056472421010449sup001.zip]

Archive with 8 entries (8 files):
- S2056472421010449sup008.docx
- S2056472421010449sup001.pdf
- S2056472421010449sup002.pdf
- S2056472421010449sup003.pdf
- S2056472421010449sup004.pdf
- S2056472421010449sup005.pdf
- S2056472421010449sup006.pdf
- S2056472421010449sup007.pdf
